# Supplementary material for: How the nursing work environment moderates the relationship between clinical judgment and person-centered care among intensive care unit nurses
Source: PLoS One. 2025 Jan 3;20(1):e0316654. doi: 10.1371/journal.pone.0316654 (PMC11698519; doi:10.1371/journal.pone.0316654)
Supplement: S1 File — (XLSX) [file pone.0316654.s001.xlsx]

## Sheet: 설문지 응답 시트1
ID	SEX	AGE	MARITAL	EDU	HOSPITALTYPE	POSITION	TYPEICU	TOTALCAREER	ICUEXPERIENCE	PCCHEARD	EDUCATIONEX	CJ1	CJ2	CJ3	CJ4	CJ5	CJ6	CJ7	CJ8	CJ9	CJ10	CJ11	CJ12	CJ13	CJ14	CJ15	CJ16	CJ17	CJ18	CJ19	CJ20	CJ21	CJ22	CJ23	HC1	HC2	HC3	HC4	HC5	HC6	HC7	HC8	HC9	HC10	HC11	HC12	HC13	HC14	HC15
1	2	30	1	2	1	1	1	79	21	1	2	4	4	4	3	3	3	4	4	4	5	5	3	4	4	4	4	4	4	3	5	4	3	3	5	5	5	3	5	3	1	1	2	3	3	3	4	3	5
2	2	28	1	2	2	1	1	66	62	2	2	4	3	5	5	4	3	4	4	3	5	5	5	5	5	4	3	5	5	3	4	5	5	5	3	3	2	1	1	1	1	2	1	3	4	3	3	1	4
3	2	29	1	2	1	1	1	81	57	1	2	3	3	3	3	3	3	3	3	3	4	4	4	4	5	4	4	4	4	4	4	4	4	4	4	5	4	2	3	3	4	1	4	4	3	4	4	4	4
4	1	29	2	2	1	1	1	48	48	2	2	4	4	4	4	3	4	4	4	3	4	4	4	4	3	1	1	4	4	4	4	4	3	4	3	4	3	4	4	4	4	4	3	4	3	3	3	3	4
5	1	40	1	2	1	1	1	108	36	1	2	4	4	4	4	4	4	3	4	3	3	4	5	3	4	4	4	3	3	3	4	4	4	3	3	3	3	2	2	2	2	1	4	4	2	2	3	3	4
6	2	30	1	2	1	1	1	90	39	1	2	4	3	4	4	4	4	4	4	4	5	5	4	4	5	5	4	5	3	4	3	5	4	5	4	4	3	3	4	3	2	1	3	3	2	2	3	4	5
7	2	30	1	2	1	1	1	79	21	1	2	5	4	4	4	3	3	4	4	3	5	5	4	4	4	4	4	4	5	4	4	4	4	3	5	5	5	2	3	3	1	1	1	2	3	3	4	4	4
8	2	40	2	2	1	1	1	216	36	2	2	4	4	4	4	3	3	4	4	4	4	4	4	4	5	5	5	5	5	4	3	4	4	4	3	4	4	2	2	3	3	2	4	5	3	4	4	3	4
9	2	38	2	2	1	1	1	182	48	1	2	5	5	4	5	5	5	5	5	5	5	5	5	4	4	4	3	5	5	4	4	5	5	5	5	5	3	3	5	5	5	5	5	5	5	5	5	5	5
10	2	31	2	2	1	1	1	115	63	1	2	4	4	4	4	3	4	5	4	4	5	5	5	5	5	4	2	5	5	3	4	4	4	4	3	4	3	3	3	3	1	1	4	4	2	4	4	3	4
11	2	28	1	2	1	1	1	60	19	1	2	4	3	4	4	3	4	5	3	3	4	4	4	5	5	4	4	5	5	5	3	5	5	5	5	5	5	4	1	5	5	5	5	2	4	5	5	5	5
12	2	27	1	2	1	1	1	43	21	1	2	4	4	4	4	4	4	5	4	4	4	4	5	4	5	4	3	5	4	4	4	5	5	5	5	5	4	3	4	3	4	3	5	5	3	4	4	4	5
13	2	29	1	2	1	1	1	74	20	1	2	4	3	4	4	4	3	3	4	2	5	5	3	4	2	3	2	2	2	3	3	2	2	2	2	3	1	1	1	2	2	1	3	4	3	5	3	4	5
14	2	25	1	2	1	1	1	30	13	2	2	5	4	5	4	3	4	4	5	4	4	5	4	4	4	4	4	4	3	4	5	5	5	5	5	5	5	4	4	4	3	3	4	4	4	4	4	5	5
15	2	28	1	2	1	1	1	54	14	1	2	4	4	4	4	4	4	4	4	4	5	4	3	3	5	3	3	3	3	3	4	4	4	4	4	4	3	2	3	3	2	1	3	4	2	2	4	4	5
16	2	32	2	1	2	1	3	108	36	1	1	4	4	4	4	4	4	4	4	4	4	4	4	4	4	4	4	4	4	4	4	4	4	4	4	4	4	4	4	4	4	4	4	4	4	4	4	4	4
17	2	29	1	2	1	1	1	58	58	1	2	3	3	3	3	3	3	4	3	3	4	4	4	4	4	3	4	4	4	3	3	4	5	5	4	4	4	4	4	4	2	2	4	4	3	4	4	5	5
18	2	27	1	2	1	1	1	38	20	2	2	3	3	3	3	3	3	3	3	3	3	3	3	3	3	3	3	3	3	3	3	3	3	3	4	4	4	4	2	3	2	2	4	4	2	4	4	4	4
19	2	41	2	2	2	1	2	219	10	1	2	3	3	3	3	3	3	3	3	3	3	3	3	3	2	2	2	3	3	3	3	4	4	4	4	4	4	2	2	2	1	1	4	3	2	3	4	3	4
20	2	45	2	3	2	1	2	281	16	1	2	4	4	5	5	5	4	5	5	3	5	5	3	5	5	3	3	2	3	5	3	4	5	5	4	3	4	3	1	1	1	1	4	5	4	4	5	4	4
21	2	45	2	2	2	1	2	271	50	2	2	4	2	4	4	4	4	2	4	2	3	4	4	4	3	3	4	4	2	2	4	4	4	4	4	4	4	2	4	4	1	4	4	4	4	4	4	4	5
22	2	29	1	2	2	1	1	39	39	2	2	3	2	4	4	3	3	3	3	3	4	4	3	3	4	4	3	4	4	3	3	3	4	4	2	2	3	3	3	3	2	2	5	5	3	3	3	3	4
23	2	38	2	2	2	1	1	185	18	1	2	4	3	3	4	4	4	4	4	2	4	4	4	3	4	3	3	3	4	4	4	4	4	4	3	3	3	2	2	2	2	2	3	3	3	3	3	3	4
24	2	44	2	2	2	1	1	282	94	1	2	2	2	4	4	4	2	4	4	2	5	4	2	5	1	1	1	4	3	4	4	5	4	4	4	4	4	2	1	1	2	1	4	4	3	4	2	2	4
25	2	34	2	2	2	1	1	84	4	2	2	3	3	3	3	3	3	3	3	3	5	5	5	5	1	2	2	2	2	4	4	3	4	4	4	4	4	5	5	3	1	1	5	5	2	5	4	1	5
26	2	45	1	3	2	1	1	268	77	1	2	4	4	4	4	4	4	4	4	4	4	4	4	4	4	4	4	4	4	4	4	4	4	4	3	3	2	2	3	2	2	2	3	3	2	2	2	3	4
27	2	33	2	2	2	1	1	123	16	1	2	3	3	4	4	4	4	4	4	4	4	4	4	4	4	4	4	4	4	4	4	4	4	4	4	4	4	3	4	2	2	2	4	4	4	4	4	4	4
28	2	41	2	3	2	1	2	228	6	1	2	4	4	3	3	3	3	4	4	4	5	5	5	4	5	4	4	3	4	4	4	5	4	5	5	5	5	2	1	1	2	1	5	4	2	2	3	4	4
29	2	29	1	2	2	1	1	27	27	1	2	4	3	4	4	4	4	4	4	4	4	4	4	4	4	4	4	4	4	4	4	3	4	4	5	5	5	4	3	3	1	3	5	5	2	4	2	3	2
30	2	25	1	2	2	1	1	16	16	2	2	4	4	3	3	3	3	3	3	3	4	4	4	3	4	3	3	2	4	3	3	4	4	3	5	4	5	3	3	3	2	1	3	4	3	4	3	2	5
31	2	32	1	2	2	1	2	99	27	1	1	3	4	3	3	3	3	3	3	4	5	5	3	4	3	3	3	3	4	3	4	4	4	4	4	4	2	2	4	1	3	1	4	4	3	3	4	4	3
32	2	33	1	2	2	1	2	144	25	1	1	5	5	5	5	5	5	5	5	5	5	5	5	5	3	3	3	5	5	5	5	5	5	5	5	5	4	2	4	2	2	2	5	5	5	5	4	5	5
33	2	33	2	2	1	1	1	116	20	1	2	4	4	4	4	4	3	4	5	4	4	4	4	4	3	3	3	3	3	4	4	4	4	4	4	4	5	5	3	3	4	1	2	3	3	3	4	4	4
34	2	26	1	2	2	1	1	54	17	2	2	4	4	4	4	3	3	3	4	3	4	3	3	3	3	3	3	3	4	3	3	4	4	4	4	5	2	2	2	2	1	1	4	2	4	4	4	4	4
35	2	45	1	2	1	1	1	300	8	1	1	4	4	4	4	4	3	3	5	4	3	5	3	4	4	3	4	4	4	3	5	5	4	3	3	5	3	2	3	3	4	2	4	3	3	4	4	1	4
36	2	47	2	2	1	1	1	307	4	2	2	4	4	5	4	4	3	5	5	4	5	5	5	4	5	3	3	4	5	4	4	4	4	4	3	4	3	2	3	3	2	3	4	4	3	4	4	4	4
37	2	27	1	2	2	1	1	28	8	1	2	4	4	4	4	4	4	4	4	4	5	4	4	4	5	4	4	5	4	4	5	5	4	5	2	2	4	1	1	5	1	1	4	4	2	2	4	2	5
38	2	44	1	2	1	1	1	236	8	1	1	4	4	3	4	4	3	3	3	4	4	4	4	4	3	4	4	3	3	4	4	5	4	4	4	4	2	4	2	3	4	1	3	3	3	3	2	3	2
39	2	28	1	2	2	1	2	64	62	2	2	4	4	4	4	5	4	4	4	3	5	4	3	3	4	4	3	4	3	3	4	4	4	4	4	4	3	2	2	1	1	1	3	4	4	4	4	2	4
40	2	39	2	2	1	1	1	192	115	1	2	4	2	4	4	4	4	5	4	3	4	5	4	4	5	5	5	5	4	4	4	5	5	5	4	4	4	4	4	3	4	3	5	5	3	4	4	4	5
41	2	26	1	2	1	1	1	22	8	1	2	3	3	3	4	3	3	2	2	2	2	2	3	3	3	3	3	3	2	2	2	3	3	3	4	5	4	3	4	4	1	1	3	4	5	2	2	2	3
42	2	27	1	2	1	1	1	51	13	2	2	4	4	5	5	4	4	4	4	5	4	4	5	4	4	4	5	4	5	4	4	5	3	4	5	4	5	4	4	4	4	5	4	4	5	4	4	4	4
43	2	25	1	2	1	1	1	28	10	1	2	5	5	4	5	5	5	5	5	4	5	5	5	5	4	3	4	4	5	5	5	5	5	5	5	5	4	3	3	2	2	2	4	5	4	4	5	5	5
44	2	45	1	3	1	1	1	261	12	2	2	3	4	4	4	4	4	2	2	2	4	4	4	4	4	3	2	4	4	3	4	4	4	4	4	4	3	3	3	3	2	4	3	3	3	4	4	4	4
45	2	24	1	2	1	1	2	30	30	1	2	5	5	5	4	4	4	4	4	4	5	4	3	4	4	2	3	3	3	2	3	3	3	4	4	4	3	1	2	1	2	1	4	4	1	2	2	2	5
46	1	30	2	2	1	1	1	52	38	2	2	3	3	3	3	3	3	5	5	5	5	5	5	5	5	5	5	5	5	3	3	5	5	5	5	5	5	5	1	5	1	2	3	5	2	5	5	5	5
47	2	27	1	2	1	1	3	52	52	1	2	4	4	4	4	4	4	4	4	4	4	4	4	4	4	4	4	4	4	4	4	4	4	4	4	4	3	4	4	4	3	4	4	4	3	3	3	4	4
48	2	23	1	2	1	1	1	20	20	1	2	3	3	3	3	3	3	4	3	3	4	4	3	3	4	4	4	4	4	4	4	5	5	5	4	5	2	4	4	4	4	2	5	5	5	5	4	4	5
49	2	29	1	2	1	1	2	66	66	1	2	3	3	2	4	4	4	4	4	4	5	5	5	5	5	4	4	5	5	4	5	5	4	4	3	3	2	2	3	3	4	3	2	4	2	2	2	3	4
50	2	28	1	2	1	1	1	51	51	1	2	5	3	4	4	4	3	5	5	4	5	5	4	4	5	5	3	5	3	5	5	5	5	5	4	4	4	3	3	4	4	5	4	5	2	4	3	4	5
51	2	25	1	2	1	1	1	38	38	1	2	3	3	3	3	3	3	4	5	5	4	4	3	3	4	3	3	3	3	3	3	4	4	4	3	3	4	4	4	4	4	5	4	5	3	4	3	5	5
52	1	30	1	2	1	1	2	51	14	1	1	5	5	5	5	5	4	3	3	3	5	5	4	4	4	4	4	4	4	4	4	4	4	4	4	4	3	1	2	2	2	2	3	4	4	5	3	4	5
53	2	31	1	2	1	1	2	77	19	1	2	3	3	4	4	4	4	2	2	2	4	4	3	3	4	4	2	4	2	3	4	5	5	4	3	4	2	1	3	2	5	2	4	4	2	2	2	2	4
54	2	29	1	3	1	1	1	66	33	2	2	4	3	3	3	4	3	4	4	4	5	5	4	5	4	4	4	4	4	4	5	5	5	4	5	5	4	3	3	4	4	3	4	5	4	3	4	4	4
55	2	28	1	2	1	1	1	63	18	1	1	3	2	4	4	3	4	5	4	2	5	5	4	4	5	2	3	5	2	3	5	5	3	4	5	5	1	1	2	5	4	2	5	5	2	4	3	5	5
56	2	25	1	2	1	1	2	22	16	1	2	4	3	4	3	4	2	4	4	4	5	4	4	4	4	3	3	2	2	2	3	4	4	5	4	4	3	3	3	2	4	3	3	5	2	3	5	3	5
57	2	29	1	2	1	1	2	66	66	2	2	4	3	3	4	4	4	5	4	3	4	4	3	4	4	3	3	3	3	4	4	4	4	3	4	4	4	3	3	3	4	2	2	3	2	4	4	4	5
58	2	31	1	2	1	1	2	87	81	1	2	4	4	4	4	4	3	4	4	4	4	4	3	4	4	3	3	3	3	2	4	4	4	4	4	4	4	3	4	4	4	4	4	4	4	3	3	2	4
59	2	33	2	2	1	1	2	84	60	1	2	3	3	2	3	3	3	4	3	3	4	3	3	3	3	3	3	3	2	4	3	3	3	3	3	3	4	2	3	2	3	3	3	3	3	3	3	3	3
60	2	42	2	3	1	1	2	204	4	1	2	3	3	4	4	4	4	4	4	2	4	5	4	4	4	4	2	2	4	4	4	4	4	4	5	5	4	2	4	4	3	3	4	4	4	4	4	4	4
61	2	33	1	2	1	1	1	108	24	1	2	4	4	4	4	3	3	4	3	3	4	4	3	3	4	3	3	4	4	3	4	4	4	4	3	3	3	2	4	4	4	3	4	4	3	3	3	3	4
62	2	30	1	2	2	1	1	61	40	1	1	3	4	4	4	5	4	5	5	4	3	4	5	3	3	3	4	4	5	4	4	4	5	4	3	3	2	3	3	3	3	3	5	1	3	3	4	3	3
63	2	33	2	2	2	1	1	108	27	1	1	5	4	4	3	4	4	3	5	5	4	3	4	4	3	3	3	3	3	3	3	4	3	5	3	3	3	3	2	3	4	1	2	3	3	3	3	3	4
64	1	35	2	2	2	1	1	163	56	1	2	5	5	4	5	4	4	4	5	4	5	4	3	4	5	5	3	5	4	4	4	4	4	5	5	5	5	3	3	3	5	3	5	5	5	4	4	4	5
65	2	30	1	2	2	1	1	60	24	1	1	4	4	4	4	4	4	4	4	4	4	4	4	4	4	4	4	4	4	4	4	4	4	4	4	4	4	4	2	4	4	4	4	4	4	4	4	4	4
66	2	36	1	2	2	1	1	137	48	1	1	4	4	4	5	3	4	5	4	5	5	5	3	4	3	3	3	4	5	4	4	4	5	5	3	3	5	2	2	3	4	2	3	3	1	4	4	5	5
67	2	30	1	2	2	1	1	48	12	1	1	3	3	3	3	4	3	3	3	3	3	3	3	3	3	3	3	3	3	3	3	3	3	3	3	3	3	3	3	3	3	3	3	3	3	3	3	3	3
68	2	27	1	1	2	1	1	38	24	1	2	5	5	5	5	5	5	5	5	5	5	5	5	5	5	5	5	5	4	5	5	5	5	5	5	5	4	4	3	5	3	4	5	5	4	5	5	5	4
69	2	29	1	2	2	1	1	50	15	1	1	3	4	3	4	4	3	4	4	3	3	4	5	3	4	4	3	4	3	4	3	4	4	4	4	4	4	3	3	3	3	3	4	3	3	4	3	4	3
70	1	29	1	2	1	1	2	12	12	1	2	4	4	4	3	2	2	2	2	3	4	4	3	3	3	3	3	3	2	2	2	2	2	2	2	3	1	1	2	1	1	1	1	1	1	1	1	1	4
71	2	33	2	2	2	1	1	31	27	1	2	3	4	4	5	5	4	4	5	4	5	5	5	5	4	5	3	5	5	5	4	4	4	4	4	4	3	3	3	4	3	4	4	5	3	3	5	4	4
72	2	28	1	2	1	1	1	72	24	1	1	3	4	3	2	3	4	3	3	4	3	4	3	3	4	4	3	3	3	3	3	3	3	3	4	3	4	3	2	3	3	4	4	3	4	3	3	5	3
73	1	33	1	2	2	1	1	60	21	1	1	3	3	3	3	4	3	3	3	3	3	3	3	3	3	3	3	3	3	3	3	3	3	3	3	3	3	3	3	3	3	3	2	3	3	3	3	3	3
74	2	37	2	2	1	1	3	148	4	1	2	4	4	5	5	5	5	4	4	4	5	5	5	5	5	5	4	5	5	3	4	5	5	4	5	5	5	3	5	3	3	3	5	5	3	5	5	5	5
75	2	26	1	2	1	1	3	28	28	2	2	3	3	4	3	4	3	3	3	4	4	4	4	3	4	4	4	3	3	3	3	4	4	4	3	3	3	3	2	3	3	4	3	3	2	3	3	4	3
76	1	28	1	2	1	1	2	38	17	1	2	4	4	4	4	4	4	5	4	4	5	5	4	4	5	5	5	5	3	3	3	4	4	4	5	5	4	3	2	2	2	1	4	4	3	4	3	4	5
77	2	30	1	2	2	1	1	72	17	1	2	4	4	5	4	4	4	3	4	4	5	4	4	4	4	3	3	4	3	3	3	3	4	4	4	4	2	3	4	3	3	4	4	4	4	5	4	4	4
78	2	33	1	2	2	1	2	19	19	1	2	5	5	5	5	5	5	5	5	5	5	5	5	5	5	5	5	5	5	5	5	5	5	5	5	5	5	3	3	3	3	1	5	5	5	5	5	5	5
79	2	31	2	2	1	1	2	84	7	1	2	3	3	3	3	3	2	3	3	3	4	4	4	4	3	3	2	2	2	2	2	3	3	4	3	4	3	2	2	2	4	2	2	4	2	2	4	3	4
80	2	37	2	2	1	1	3	135	135	1	2	5	5	5	5	5	5	5	5	5	5	5	5	5	3	2	1	4	3	4	5	5	4	5	4	5	5	5	4	2	3	2	5	5	4	5	5	5	5
81	2	33	2	2	1	1	3	140	24	1	2	4	4	4	4	4	4	4	5	5	5	5	4	4	5	5	5	5	4	4	3	5	5	5	5	5	5	5	2	2	4	3	5	4	3	4	4	4	5
82	2	28	2	2	1	1	3	74	74	1	2	2	2	4	3	3	2	4	4	4	5	5	5	5	5	5	5	5	5	5	4	5	5	5	5	5	5	2	1	4	1	1	5	5	4	5	5	5	5
83	2	28	1	2	1	1	3	52	52	1	2	4	3	4	4	3	3	3	3	3	4	4	3	3	4	4	4	4	3	4	4	5	5	4	5	5	4	2	4	3	3	4	3	4	4	4	3	3	5
84	2	33	2	3	1	1	1	113	5	1	2	4	4	4	4	4	4	3	4	4	4	4	5	5	5	2	3	4	4	3	4	5	5	4	5	5	5	5	3	4	1	3	3	3	3	5	4	5	5
85	2	34	2	2	1	1	3	102	36	1	2	4	3	4	4	4	4	3	4	2	4	4	4	4	5	4	4	4	4	4	4	5	5	5	4	4	4	4	3	3	3	2	2	5	3	5	4	4	5
86	2	28	1	2	1	1	2	52	24	1	2	5	5	5	5	5	5	5	5	5	5	5	5	5	5	5	5	5	5	5	5	5	5	5	5	5	5	5	4	4	2	3	4	4	4	4	5	5	5
87	2	27	1	2	1	1	3	35	35	2	2	3	3	4	4	4	4	4	4	4	4	4	4	4	3	2	2	3	3	3	3	3	3	3	4	4	3	3	5	4	3	2	5	4	4	4	4	4	4
88	2	27	1	2	1	1	3	52	54	2	2	4	3	4	4	3	3	3	3	2	4	4	2	3	4	3	2	3	2	4	4	4	4	4	4	4	4	4	2	3	2	1	3	4	4	3	3	3	4
89	2	46	2	3	1	1	1	282	14	1	1	5	5	5	5	5	5	4	5	5	5	5	5	5	5	3	4	5	5	4	3	5	5	5	4	5	4	4	4	5	4	3	4	4	5	5	4	5	5
90	2	30	1	2	1	1	3	51	51	1	2	3	3	2	3	4	4	3	4	4	4	4	5	5	4	4	4	4	3	3	3	4	4	4	4	4	5	3	4	2	3	2	4	4	4	4	3	3	4
91	2	24	1	2	1	1	3	18	18	1	2	3	5	4	4	4	4	4	4	4	4	4	4	4	4	4	4	4	3	3	3	4	2	4	4	4	3	3	4	2	2	3	3	4	4	5	4	3	5
92	2	27	1	2	1	1	3	37	13	2	2	2	4	4	4	4	4	3	4	4	5	5	4	4	5	5	5	4	4	4	3	5	5	5	5	5	5	5	3	2	1	1	2	4	2	4	2	2	5
93	2	30	2	2	1	1	1	96	96	1	1	4	4	4	4	5	4	4	4	4	4	5	5	4	4	4	4	4	4	4	4	4	4	4	4	4	4	4	4	4	4	4	4	4	4	4	4	4	4
94	2	32	2	2	2	1	1	85	23	1	1	4	4	4	4	4	4	5	5	5	4	4	5	4	5	5	5	5	4	3	4	4	4	4	4	5	4	3	3	3	3	3	5	5	4	4	5	4	4
95	2	54	2	3	1	1	2	363	5	1	2	5	5	3	4	4	4	4	4	4	4	4	4	4	4	4	3	4	4	3	3	4	4	4	4	4	4	4	3	3	3	3	4	4	4	4	4	4	4
96	2	39	2	1	2	1	1	120	12	1	2	5	5	5	4	4	4	3	3	4	4	5	5	5	4	4	4	4	2	3	4	5	5	5	4	4	2	2	1	1	1	1	4	4	4	4	4	4	4
97	2	35	2	3	1	1	1	132	14	1	2	4	4	5	5	5	4	4	4	5	5	5	5	4	4	3	3	4	4	4	3	5	4	4	4	4	3	3	3	3	3	2	4	3	2	3	3	4	3
98	2	37	1	2	1	1	2	163	38	2	2	4	4	4	4	4	4	4	4	4	5	4	4	4	4	4	4	4	4	4	4	4	4	4	4	3	3	3	3	3	2	2	3	3	2	2	2	2	2
99	2	39	2	2	1	1	3	174	72	2	2	4	3	4	4	3	4	4	4	3	3	4	4	4	4	4	4	4	3	3	3	4	4	4	4	4	3	3	2	2	3	3	2	3	4	4	4	4	4
100	2	40	2	2	1	1	1	216	12	2	2	5	5	4	4	4	4	4	4	4	5	4	4	4	5	4	5	2	3	4	2	5	5	4	4	3	2	1	2	2	2	2	4	4	2	3	2	4	4
101	2	45	2	1	1	1	1	231	39	2	2	5	5	4	3	4	4	4	4	4	5	4	4	4	4	3	3	4	4	4	4	4	4	4	5	5	4	4	3	4	4	3	4	4	4	4	4	4	4
102	2	44	2	2	1	1	1	252	39	1	1	4	4	4	4	4	4	4	4	4	4	4	4	4	4	4	4	4	4	4	4	4	4	4	4	4	4	4	4	4	4	4	4	3	3	3	3	3	3
103	2	42	2	3	1	1	1	228	36	1	2	3	3	3	3	3	3	3	3	3	3	3	3	3	3	3	3	3	3	4	4	4	4	3	4	4	4	3	3	3	4	4	4	4	4	4	4	4	4
104	2	47	2	1	1	1	1	318	120	1	2	4	4	2	3	2	4	4	4	4	4	4	5	3	5	4	4	4	4	5	4	5	5	5	5	5	5	5	3	3	3	2	4	4	4	4	4	4	4
105	2	48	2	3	1	1	2	240	87	1	2	4	4	5	5	5	5	4	5	5	4	5	4	4	5	4	4	5	4	3	4	5	5	5	4	4	4	3	1	4	1	2	4	4	4	4	5	4	4
106	2	37	2	2	1	1	1	174	36	2	2	3	3	4	4	4	4	5	5	4	5	4	4	4	4	3	3	2	2	2	3	4	4	4	3	3	3	2	3	3	2	1	4	3	3	2	3	3	4
107	2	32	2	2	2	1	1	96	18	2	2	4	4	4	4	4	4	4	4	4	4	4	4	4	4	4	4	4	4	4	4	4	4	4	4	4	4	4	4	4	4	4	4	4	4	4	3	4	4
108	2	30	1	2	1	1	3	51	51	2	2	5	4	4	2	3	5	4	2	4	5	5	4	4	3	3	4	3	3	4	4	3	4	2	4	5	5	4	3	3	4	5	4	3	5	5	4	4	5
109	2	24	1	2	2	1	1	8	8	1	1	3	4	4	3	3	3	4	4	4	3	4	4	4	3	4	4	3	3	4	4	4	4	4	3	5	2	2	1	2	3	2	3	4	2	5	5	5	4
110	2	23	1	2	1	1	3	4	4	1	2	3	2	2	5	4	4	4	3	3	5	5	5	3	5	4	2	4	4	2	4	4	4	2	5	5	4	3	2	2	2	4	3	4	5	3	3	4	5
111	2	24	1	2	1	1	1	6	6	1	1	5	5	5	5	5	5	5	5	5	5	5	5	5	5	5	5	5	5	5	5	5	5	5	5	5	5	5	3	5	3	3	5	5	5	5	5	5	5
112	2	25	1	2	1	1	1	19	19	1	2	4	4	4	4	4	4	4	5	5	5	4	5	5	4	3	3	4	3	3	4	4	4	5	5	5	5	5	4	5	4	3	4	4	4	4	4	5	5
113	2	45	2	2	1	1	1	261	34	1	2	4	3	4	3	3	3	3	4	3	5	5	4	4	4	4	4	4	3	3	3	4	4	4	4	4	4	3	4	5	4	3	4	4	4	4	4	4	4
114	2	27	1	2	1	1	2	42	17	1	2	3	2	2	4	4	4	5	4	4	4	4	4	4	3	3	2	2	2	2	2	4	4	4	4	4	4	3	3	2	2	2	2	4	2	2	2	2	4
115	2	34	2	2	1	1	2	125	18	2	2	2	2	2	2	1	1	5	5	3	5	5	3	2	2	2	1	3	2	2	2	5	5	5	5	5	5	1	3	3	2	1	4	4	1	4	3	3	5
116	2	26	1	2	1	1	3	24	24	1	2	2	2	2	2	3	3	4	4	3	3	3	3	3	3	3	3	3	3	3	3	4	4	3	3	3	4	2	1	1	1	1	3	3	1	4	4	4	4
117	2	26	1	2	1	1	2	30	12	1	2	4	4	4	5	4	4	3	4	4	5	5	4	4	3	4	4	5	2	4	4	5	5	5	4	4	3	4	4	3	3	4	2	5	2	2	4	4	5
118	2	28	1	2	1	1	3	51	51	1	2	4	3	4	3	3	4	4	5	3	4	4	4	3	4	4	4	3	4	4	3	4	4	4	4	4	3	3	2	2	1	1	3	4	3	3	3	4	4
119	2	52	2	3	2	1	2	341	32	2	2	4	4	4	4	3	3	4	4	3	5	5	4	4	4	3	3	4	4	4	4	5	5	5	4	4	4	2	3	2	1	1	4	4	3	4	4	3	3
120	2	25	1	2	1	1	1	28	25	1	1	4	4	4	4	4	3	4	4	4	4	4	4	4	4	4	4	4	4	4	4	4	3	3	5	5	5	4	4	4	4	4	5	5	5	4	4	4	5
121	2	24	1	2	1	1	3	6	6	1	2	5	5	5	5	5	5	5	5	5	5	5	5	5	5	5	5	5	5	5	5	5	5	5	5	5	5	5	4	3	3	4	5	4	4	5	5	5	5
122	2	32	2	2	1	1	1	72	6	2	2	4	1	4	4	4	4	4	4	3	5	5	3	4	4	4	5	4	3	3	3	5	4	4	4	4	3	1	4	5	1	1	3	4	4	4	5	5	5
123	2	47	2	3	1	1	1	283	3	1	2	5	5	5	3	5	4	3	3	3	5	5	4	4	4	4	4	4	4	3	4	5	4	4	4	4	4	3	5	5	3	3	4	5	4	4	5	3	4
124	2	35	1	2	1	1	1	146	72	1	2	4	4	5	4	4	4	4	5	4	4	4	3	4	5	5	5	5	3	3	3	5	5	5	5	5	4	4	4	4	2	2	4	4	1	4	4	4	5
125	2	44	2	2	1	1	1	123	24	1	1	4	4	4	4	4	4	4	5	4	4	4	5	5	5	5	5	5	4	4	4	5	5	5	5	5	4	3	4	4	3	4	5	4	4	5	5	5	5
126	2	27	1	2	1	1	1	51	51	1	2	5	5	5	5	5	4	5	4	4	5	5	4	5	5	5	4	4	4	5	5	5	5	5	4	3	4	3	4	4	4	3	5	5	4	5	4	4	3
127	2	24	1	2	2	1	2	7	6	1	2	4	4	3	4	4	3	5	5	4	5	5	5	5	5	4	5	5	4	4	4	5	5	5	4	5	5	4	3	3	4	1	5	5	5	5	5	5	5
128	2	29	1	2	1	1	2	69	12	1	2	4	4	4	4	4	3	5	4	4	4	4	4	4	5	4	4	4	4	4	4	4	4	4	4	4	3	3	2	3	3	2	4	4	4	4	4	4	4
129	2	38	2	3	1	1	3	192	15	1	1	4	3	4	4	4	4	4	4	4	4	4	3	3	4	4	4	3	3	3	3	4	4	4	4	3	3	3	2	2	2	2	3	3	2	4	4	4	4
130	2	28	2	2	1	1	3	51	51	2	2	2	2	4	4	2	3	4	4	4	4	2	4	2	4	4	4	4	4	4	4	4	5	4	3	4	3	2	4	2	1	2	4	4	3	5	4	5	5
131	2	28	2	2	1	1	1	62	62	2	2	4	4	4	4	4	4	4	5	5	5	5	4	4	4	4	3	4	5	4	5	5	5	5	5	5	4	3	4	4	4	3	5	5	3	4	5	5	5
132	2	27	1	2	1	1	3	53	53	2	2	4	3	3	3	3	3	4	4	3	4	4	4	4	4	4	4	4	4	3	3	4	4	4	4	4	3	2	3	3	2	2	3	4	3	3	3	3	4
133	2	31	2	2	1	1	2	103	103	2	2	5	5	5	5	5	5	5	5	5	5	5	5	5	5	5	5	5	5	5	5	5	5	5	5	5	4	1	4	4	3	1	2	1	2	2	4	4	5
134	2	37	1	2	1	1	1	174	12	1	2	4	4	4	4	4	4	4	4	4	4	4	4	4	4	3	3	4	4	4	3	4	3	4	4	4	4	3	4	4	4	4	4	3	4	4	4	4	4
135	1	31	1	2	1	1	3	66	66	1	2	4	3	4	4	4	5	3	3	3	5	4	3	4	5	3	2	3	4	3	5	5	5	5	4	3	5	4	5	3	5	2	1	4	3	4	5	4	3
136	2	30	1	2	1	1	1	63	63	2	2	2	3	3	3	3	3	4	4	3	5	4	3	3	4	3	2	3	3	3	4	4	4	4	4	4	4	3	3	4	3	2	4	3	2	4	4	4	4
137	2	26	1	2	1	1	3	22	22	1	2	4	4	4	3	3	3	4	4	4	4	4	4	4	4	4	4	2	3	3	3	4	4	4	4	4	4	2	2	2	4	2	4	4	4	4	4	3	4
138	1	29	1	2	1	1	2	35	35	1	2	4	4	4	4	3	3	2	2	4	4	4	4	4	4	4	3	4	4	4	4	5	4	5	5	5	5	3	3	4	3	5	3	4	2	3	3	4	5
139	2	44	2	3	1	1	2	272	36	1	1	4	4	5	4	4	4	4	4	4	5	5	5	5	4	4	4	4	4	4	5	5	5	5	5	5	4	1	2	3	2	2	5	5	3	5	4	4	5
140	2	27	1	2	1	1	2	42	29	1	1	3	4	4	4	4	4	4	4	4	4	4	3	4	4	4	4	3	3	3	4	4	4	4	4	4	4	2	2	3	2	3	5	5	1	4	4	4	5
141	2	33	1	3	1	1	1	102	72	1	2	4	4	4	4	4	4	4	4	4	5	4	4	4	4	4	4	4	4	4	4	4	5	5	4	4	3	2	2	3	4	3	3	4	2	5	4	4	4
142	2	49	2	2	1	1	1	324	47	1	2	4	4	4	4	5	4	4	4	2	4	4	3	2	4	3	3	4	3	3	3	5	4	5	4	5	5	3	3	2	3	2	5	5	3	4	4	4	4
143	1	30	1	2	1	1	2	54	54	1	2	2	2	4	4	3	3	1	2	2	2	2	2	3	3	2	1	3	2	2	4	4	4	4	4	4	2	1	4	4	5	4	2	4	2	5	1	5	4
144	1	34	2	2	1	1	2	125	33	1	2	3	3	4	5	2	4	4	5	2	5	1	2	4	1	1	1	4	2	2	4	5	5	5	5	5	5	1	3	2	1	1	4	4	2	4	4	4	5
145	2	48	2	2	1	1	1	324	72	2	2	4	4	4	5	4	4	5	4	4	5	4	5	4	5	4	4	4	3	4	4	4	4	3	5	5	4	2	2	1	2	2	2	1	1	4	5	3	4
146	2	43	2	2	1	1	2	259	108	2	2	4	2	4	4	4	4	3	4	2	4	4	3	3	3	4	3	4	3	3	3	4	4	4	3	3	2	1	3	2	2	2	3	4	2	3	3	3	4
147	1	29	1	2	1	1	3	39	30	1	2	3	4	4	3	4	4	3	4	2	4	5	4	2	4	2	1	4	4	3	4	5	4	4	4	4	4	2	3	2	2	1	1	5	2	4	4	4	4
148	2	30	1	2	1	1	2	102	37	2	2	5	5	4	4	5	4	4	4	5	5	5	5	4	4	4	4	4	5	4	4	4	5	5	5	5	4	4	4	4	3	4	5	4	3	4	4	4	3
149	2	40	2	2	1	1	1	216	60	1	2	4	4	4	4	4	4	4	4	4	4	4	4	4	3	3	3	3	3	4	3	4	4	4	4	4	4	1	3	2	3	2	4	5	3	4	4	3	4
150	2	34	2	2	1	1	1	134	59	1	2	4	3	4	3	3	4	4	3	3	3	4	3	3	5	4	3	4	3	3	3	4	4	4	5	5	5	4	3	3	2	2	5	5	2	5	3	4	5
151	2	33	2	2	1	1	1	120	120	1	2	5	4	5	4	4	4	4	4	4	4	5	4	5	5	4	5	4	5	4	5	5	5	5	5	4	5	4	5	5	5	5	5	5	5	5	5	5	5
152	2	40	2	1	1	1	2	178	87	1	2	4	4	4	4	5	4	4	4	3	5	4	4	3	5	5	4	3	4	3	3	4	4	5	4	4	4	4	4	4	3	5	5	4	3	3	3	4	5
153	2	48	2	2	1	1	2	300	12	1	2	4	4	4	4	4	4	4	4	4	3	4	3	3	4	3	3	4	3	4	3	4	4	4	4	4	4	3	3	3	2	2	3	4	4	4	4	4	4
154	2	26	1	2	1	1	2	36	39	1	2	5	5	5	5	5	5	5	5	5	5	5	4	4	4	3	2	4	3	3	4	5	5	5	5	5	3	1	5	3	4	1	5	5	4	4	3	4	5
155	2	27	1	2	1	1	1	54	15	1	2	4	4	4	4	3	4	4	4	3	4	4	4	4	4	3	3	3	3	4	4	4	3	4	4	4	3	2	4	4	2	2	3	4	3	4	4	4	4
156	2	29	1	2	1	1	3	75	75	1	2	4	4	4	4	2	4	4	4	4	4	4	4	3	4	4	4	4	2	3	3	4	4	4	4	4	4	2	2	2	3	3	2	4	2	4	4	2	2
157	2	29	1	2	1	1	1	62	4	1	2	3	3	4	4	5	4	4	4	3	5	4	3	4	5	5	5	4	4	5	5	5	5	5	5	5	5	5	4	5	3	5	5	5	5	5	5	5	5
158	1	31	2	2	1	1	3	78	78	1	1	3	3	3	3	3	4	4	4	3	3	4	4	4	4	3	3	2	3	3	3	4	4	4	4	4	4	3	3	2	3	3	4	4	4	4	4	4	4
159	2	47	2	3	1	1	2	294	15	1	2	4	4	4	4	4	4	5	5	5	5	4	5	4	5	5	5	4	4	4	4	5	5	4	4	4	4	3	4	4	4	3	3	4	3	5	4	4	4
160	2	27	1	2	1	1	1	39	21	1	2	4	3	4	4	4	4	4	4	4	4	4	4	4	4	4	4	4	3	4	4	4	4	4	4	4	4	4	4	3	2	2	4	4	4	4	4	4	4
161	2	31	1	2	1	1	1	114	20	2	2	2	2	3	3	3	3	4	4	3	4	4	4	4	5	4	4	4	4	4	4	4	4	4	4	5	5	2	4	4	4	4	4	4	3	4	4	3	4
162	2	27	1	2	1	1	1	35	35	2	2	4	4	5	5	4	5	4	5	4	5	5	4	5	5	5	5	5	5	5	5	5	5	5	5	5	5	4	3	5	4	4	5	5	5	5	5	5	5
163	2	28	1	2	1	1	2	54	12	1	1	2	2	4	4	3	3	4	4	3	5	5	5	5	5	4	5	5	4	2	4	5	5	5	3	4	2	1	2	3	4	1	4	5	4	3	3	2	5
164	2	38	2	2	1	1	1	192	60	2	2	5	5	4	4	4	4	4	4	3	4	4	3	4	4	4	3	4	4	4	4	5	5	4	4	4	4	3	4	4	3	3	4	4	3	4	4	4	4
165	2	30	2	2	2	1	1	84	84	1	1	4	4	4	4	4	4	4	4	4	4	4	5	4	5	5	4	5	4	4	5	4	5	5	5	5	5	5	5	5	4	5	5	5	4	5	5	5	5
166	2	31	1	2	2	1	1	90	13	2	2	4	4	5	4	4	3	4	4	4	5	5	4	4	4	5	5	4	3	3	4	5	5	4	4	4	4	2	4	4	4	4	5	5	4	4	4	4	4
167	2	37	2	2	1	1	1	116	25	1	1	4	4	3	3	4	4	4	4	4	4	4	4	4	5	4	4	4	4	4	4	5	4	4	5	5	4	4	4	4	4	4	5	4	4	5	4	5	4
168	2	41	2	2	1	1	2	223	27	2	2	3	3	3	3	3	3	3	3	1	5	5	5	3	4	3	4	3	2	2	3	4	4	4	4	4	4	3	3	4	2	2	4	3	3	4	4	4	4
169	2	29	1	2	1	1	2	66	66	1	1	3	4	2	4	4	4	4	4	4	4	4	3	2	4	4	4	3	4	4	4	4	4	4	4	4	4	4	4	4	4	4	4	4	4	4	2	4	4
170	2	28	1	2	1	1	2	75	28	1	2	4	4	4	4	4	4	4	4	4	4	4	3	4	5	5	5	3	4	3	4	4	4	4	5	5	5	3	4	4	3	4	3	4	4	4	3	4	4
171	2	40	2	2	1	1	3	240	12	1	2	4	4	4	4	4	3	5	5	4	5	5	4	4	5	4	4	5	4	4	4	4	4	5	4	5	3	5	3	4	3	3	3	3	4	3	4	4	4
172	2	38	2	2	1	1	1	15	48	1	2	5	5	5	5	5	5	5	5	5	5	5	5	5	5	4	4	5	3	4	4	5	5	5	4	5	3	3	4	5	3	3	5	5	4	5	5	5	5
173	2	27	1	2	1	1	2	52	52	2	2	4	4	4	4	3	3	5	5	3	3	4	4	4	4	4	4	4	4	4	4	5	5	5	4	3	3	1	4	4	4	1	3	3	2	3	4	3	5
174	1	27	1	2	1	1	2	19	19	1	2	3	3	2	3	2	3	3	3	4	4	4	3	3	3	3	3	3	3	2	3	4	4	4	4	4	1	3	3	2	3	3	2	2	2	2	3	3	3
175	2	40	2	3	1	1	2	223	16	1	2	3	3	4	4	4	3	4	4	4	5	4	4	4	3	4	4	4	3	3	3	4	4	4	3	3	3	2	3	2	3	3	3	3	3	3	3	3	4
176	2	28	1	2	1	1	2	54	13	1	2	4	4	4	5	4	5	5	4	3	4	5	3	4	5	5	5	3	3	3	4	5	5	5	4	4	4	3	2	3	3	3	3	4	3	4	3	4	5
177	2	27	1	2	1	1	2	33	13	1	2	4	4	4	4	3	3	2	5	4	5	3	4	4	4	4	4	4	4	3	2	5	4	4	4	4	4	1	3	2	4	2	3	4	1	3	2	4	5
178	2	26	1	2	2	1	2	39	33	1	2	4	4	5	4	3	4	3	3	3	5	4	4	2	4	3	3	3	3	2	2	4	5	4	5	4	4	4	4	2	1	3	5	4	2	3	3	4	4
179	2	42	2	2	1	1	1	116	20	1	1	5	5	5	5	5	5	5	5	5	4	4	4	5	4	4	4	5	5	5	4	4	4	5	4	5	4	4	4	4	3	5	5	5	4	5	4	5	4
180	1	34	2	2	1	1	2	101	6	1	2	4	4	4	4	4	3	3	4	3	4	4	3	4	3	3	2	4	3	4	3	4	4	4	3	4	2	2	4	4	4	4	3	4	4	3	4	3	4
181	2	32	1	2	1	1	3	115	28	1	1	4	3	3	3	3	4	4	4	4	4	4	3	3	3	3	4	4	3	3	3	4	4	4	4	4	4	4	4	4	3	4	4	3	4	3	4	4	4
182	2	28	1	2	1	1	3	54	54	2	2	3	3	2	2	2	2	2	2	2	2	2	3	2	3	2	2	3	3	3	2	2	3	2	3	3	3	3	4	4	3	3	2	2	2	3	3	3	2
183	2	32	2	2	1	1	3	108	5	2	2	4	4	4	4	4	4	4	4	4	5	5	5	5	5	5	5	5	5	4	4	4	5	5	4	4	4	3	3	3	4	4	4	4	4	5	5	4	4
184	2	27	1	2	1	1	3	51	6	1	2	4	4	3	4	4	4	3	4	4	4	4	4	3	4	4	4	4	4	4	4	5	4	5	4	5	3	2	2	2	3	2	4	4	3	4	4	4	5
185	2	27	1	2	1	1	3	35	35	2	2	4	4	4	4	4	4	4	5	4	5	5	4	4	5	5	5	5	5	5	4	5	5	5	5	5	4	3	4	3	4	2	3	4	3	5	3	3	5
186	2	26	1	2	1	1	3	27	27	1	1	4	4	3	4	4	3	5	4	3	5	5	4	4	4	4	4	4	4	4	4	4	4	5	4	4	4	4	2	2	2	1	4	4	2	4	3	3	5
187	1	35	1	2	1	1	3	100	100	1	2	5	5	4	4	4	4	3	3	3	4	4	3	3	4	3	2	2	2	2	4	5	5	4	4	4	1	4	4	1	2	4	3	3	2	4	4	4	4
188	2	29	1	2	1	1	3	67	40	2	2	1	1	2	2	3	1	5	3	3	4	4	4	4	4	3	3	3	3	3	3	3	3	3	4	4	5	3	1	1	1	1	3	4	3	5	3	3	5
189	2	43	1	2	1	1	3	241	142	2	2	4	4	4	4	4	4	3	3	3	4	4	3	4	4	3	2	3	2	2	4	4	4	4	4	4	4	4	4	4	2	4	4	4	4	4	4	2	4
190	2	29	1	2	1	1	3	65	65	1	2	5	5	4	4	4	4	3	4	4	4	4	4	3	4	4	4	4	4	3	4	4	4	3	4	4	3	3	2	4	2	2	4	4	4	4	4	4	4
191	1	29	1	2	1	1	3	42	39	1	1	3	4	3	4	3	4	3	4	4	4	3	4	4	4	3	4	4	4	4	4	4	3	4	4	4	3	4	4	4	4	4	4	4	4	3	3	3	4
192	2	39	1	2	1	1	3	192	7	2	2	4	4	4	4	4	4	4	4	3	4	4	4	4	4	4	4	4	4	4	4	4	4	4	4	4	3	2	2	2	4	2	4	4	3	3	4	4	5
									35.375
[truncated: 21 more columns]
